# Supplementary material for: Construction of a Prognostic Model for Mitochondria and Macrophage Polarization Correlation in Glioma Based on Single‐Cell and Transcriptome Sequencing
Source: CNS Neurosci Ther. 2024 Nov 3;30(11):e70083. doi: 10.1111/cns.70083 (PMC11532235; doi:10.1111/cns.70083)
Supplement: Supplementary file 7 — Table S1. Glioma‐related pathways enriched in GSEA results. [file CNS-30-e70083-s004.csv]

	ID	Description	setSize	enrichmentScore	NES	pvalue	p.adjust	qvalue	rank	leading_edge	core_enrichment
KEGG_NEUROACTIVE_LIGAND_RECEPTOR_INTERACTION	KEGG_NEUROACTIVE_LIGAND_RECEPTOR_INTERACTION	KEGG_NEUROACTIVE_LIGAND_RECEPTOR_INTERACTION	265	0.558894310666088	2.73505502234205	1e-10	4.65e-09	3.36842105263158e-09	2824	tags=42%	list=9%	signal=39%	MAS1/MCHR2/GLRA1/HTR1A/GABRB2/GRIN1/GABRA1/GABRG2/SSTR3/HTR5A/HTR1E/NPBWR2/GRIN3A/GRIN2B/CHRM1/GRM5/RXFP1/GABRA6/HRH3/OPRM1/CHRNA2/GABRA4/CCKBR/SSTR4/GABRA5/GPR83/HTR6/HTR2A/GABRD/GABRB3/DRD5/GRM2/PRLHR/MC4R/CHRM2/GRM7/GRM4/CHRNB2/GLP2R/SSTR2/GLP1R/GABRG3/HTR2C/GRIN2A/GABRA3/CHRNA4/CHRM4/HCRTR1/GABBR1/SSTR1/CRHR1/GLRA3/FSHB/PTH2R/NMUR2/CHRNB3/CRHR2/OPRK1/DRD1/HTR1B/TACR3/GABRG1/GRIA2/HCRTR2/PTGER…
KEGG_LONG_TERM_POTENTIATION	KEGG_LONG_TERM_POTENTIATION	KEGG_LONG_TERM_POTENTIATION	70	0.655566621503973	2.6721336406449	1e-10	4.65e-09	3.36842105263158e-09	3170	tags=43%	list=10%	signal=39%	GRIN1/CAMK2A/CALML3/PRKCG/GRIN2B/GRM5/CALML5/CAMK4/PRKCB/GRIN2A/GRIA2/ADCY1/PPP3R2/GRM1/CAMK2B/CHP2/RPS6KA6/PPP1R1A/PLCB1/GRIA1/PPP3CB/ITPR1/RAPGEF3/CAMK2G/GRIN2C/PRKCA/CACNA1C/PPP3CA/CALM3/PLCB4
KEGG_CALCIUM_SIGNALING_PATHWAY	KEGG_CALCIUM_SIGNALING_PATHWAY	KEGG_CALCIUM_SIGNALING_PATHWAY	178	0.56930866240248	2.66258923050706	1e-10	4.65e-09	3.36842105263158e-09	4328	tags=42%	list=13%	signal=36%	GRIN1/CAMK2A/CALML3/PRKCG/HTR5A/ATP2B3/RYR2/CHRM1/GRM5/CCKBR/SLC8A2/CACNA1I/CACNA1B/CALML5/HTR6/CAMK4/HTR2A/DRD5/PRKCB/CHRM2/CACNA1E/HTR2C/GRIN2A/GNAL/SLC8A3/DRD1/TACR3/CACNA1A/PDE1A/ATP2B2/ADCY1/PTGER3/PPP3R2/GRM1/ADRA1B/CAMK2B/ITPKA/CHRM5/CHP2/ADRA1A/P2RX5/TRHR/PDE1B/PLCB1/NOS1/P2RX6/P2RX2/PDGFRA/CHRM3/CACNA1D/PPP3CB/ITPR1/ERBB4/CAMK2G/PLN/ADRB1/GRIN2C/PRKCA/CACNA1C/PPP3CA/RYR1/CALM3/PLCB4/ERBB…
KEGG_CYTOKINE_CYTOKINE_RECEPTOR_INTERACTION	KEGG_CYTOKINE_CYTOKINE_RECEPTOR_INTERACTION	KEGG_CYTOKINE_CYTOKINE_RECEPTOR_INTERACTION	253	-0.567061878910826	-2.04543892817377	1e-10	4.65e-09	3.36842105263158e-09	6491	tags=49%	list=20%	signal=39%	CCL14/CX3CR1/IL12B/GH1/TGFBR2/IL4R/CXCL16/EGF/IL10RB/IL19/IL12RB1/TNFRSF11A/CXCL5/TNFRSF10D/MET/IL15RA/TSLP/IL13RA1/CXCR5/TNFRSF1B/TGFB1/CSF3R/IL21R/IL20/TNFRSF18/TNFRSF19/IL17B/TNFSF10/CTF1/IFNGR2/TNFRSF10C/LTBR/CXCR1/EPO/TNFSF13B/IL22RA1/IL18RAP/PF4V1/IL23R/IFNB1/TNFSF15/TNFRSF14/IL10RA/IL18/IL1R1/PPBP/CD40/FAS/TNFRSF4/IL24/PDGFA/CSF2RB/CXCR4/IL1A/CCR7/EGFR/GDF5/IL7/CXCR2/CCR1/IL1RAP/CXCL14/TNF…
KEGG_SYSTEMIC_LUPUS_ERYTHEMATOSUS	KEGG_SYSTEMIC_LUPUS_ERYTHEMATOSUS	KEGG_SYSTEMIC_LUPUS_ERYTHEMATOSUS	109	-0.608635781810548	-2.073040020731	4.96810192843656e-10	1.8481339173784e-08	1.33877273018922e-08	5840	tags=55%	list=18%	signal=45%	H2AC17/H2AC21/H2AC6/C7/H3C4/H3C12/TRIM21/H2AC4/H2BC14/H2BC3/H4C4/H4C2/H2AC11/H2BC17/H2AC7/H4C9/H3C6/H3C10/H3C15/H4C6/CD40/CD86/H2AC13/ELANE/H4C11/H3C11/H2BC11/H3C14/H2AC20/C1QC/FCGR1A/CD40LG/ACTN1/CD28/H2BC12/FCGR3B/C3/H3C7/C1QA/H4C13/C1QB/H4C14/H2AC16/H2AC12/C2/C1S/C6/CD80/H2BC9/FCGR2A/IFNG/H2AC14/H3C8/C1R/IL10/FCGR2C/FCGR3A/H2BC10/H4C15/FCGR2B
KEGG_HEMATOPOIETIC_CELL_LINEAGE	KEGG_HEMATOPOIETIC_CELL_LINEAGE	KEGG_HEMATOPOIETIC_CELL_LINEAGE	81	-0.617971582116402	-2.0452952642142	7.33616383132922e-08	2.27421078771206e-06	1.64741924633358e-06	5589	tags=53%	list=17%	signal=44%	TFRC/ITGAM/ITGA1/CSF3R/CD37/CD1E/CD1D/ITGA2/CD8A/CD4/CD1C/EPO/CD7/IL1R1/CD33/IL1A/IL7/CD5/ITGA3/CD44/IL9R/FCGR1A/IL11/IL5RA/ITGA4/ITGB3/ITGA5/CD3E/CD3G/CD14/CD8B/CR1/CD36/IL7R/ANPEP/CSF3/CD3D/CD2/IL1R2/CD1A/IL6/CSF2/IL2RA
KEGG_OLFACTORY_TRANSDUCTION	KEGG_OLFACTORY_TRANSDUCTION	KEGG_OLFACTORY_TRANSDUCTION	133	0.457773678826462	2.04654837340335	1.12231810921102e-07	2.98215954733214e-06	2.16025139818061e-06	7345	tags=43%	list=23%	signal=33%	OR14I1/CAMK2A/CALML3/CNGB1/CALML5/OR2L3/OR2M4/GNAL/OR2L13/GUCA1C/OR10H5/OR2AG2/CAMK2B/OR52E8/OR2W3/OR1N2/OR2T4/PRKG2/GRK3/OR10H1/OR2L2/OR6B3/CAMK2G/OR1F1/CNGA4/OR52W1/OR2C1/OR1L3/CLCA4/CALM3/OR2H2/GUCA1B/OR9A2/OR5K2/CALM1/PDC/OR1K1/OR2T8/OR1E1/PRKX/OR2H1/OR13J1/OR2AK2/OR52N4/OR4K2/PRKACB/OR5AK2/OR52N2/OR2T6/OR13A1/OR1D2/OR2M3/OR13C5/OR2D2/OR1E2/OR2K2/OR5C1
KEGG_CARDIAC_MUSCLE_CONTRACTION	KEGG_CARDIAC_MUSCLE_CONTRACTION	KEGG_CARDIAC_MUSCLE_CONTRACTION	74	0.523183216114338	2.14582833584402	3.19803067449951e-07	7.43542131821136e-06	5.38615692547286e-06	3179	tags=30%	list=10%	signal=27%	CACNG3/CACNG2/RYR2/TNNT2/CACNA2D3/MYH7/ATP1A3/CACNG8/CACNA2D2/CACNB1/FXYD2/CACNB4/CACNA2D1/MYH6/CACNG4/ATP1A4/CACNA1D/CACNB2/SLC9A6/ATP1B1/CACNA1C/MYL3
KEGG_PHOSPHATIDYLINOSITOL_SIGNALING_SYSTEM	KEGG_PHOSPHATIDYLINOSITOL_SIGNALING_SYSTEM	KEGG_PHOSPHATIDYLINOSITOL_SIGNALING_SYSTEM	76	0.515709709851611	2.14722849574384	1.93979303670828e-06	4.00890560919712e-05	2.90401764559837e-05	5507	tags=42%	list=17%	signal=35%	CALML3/PRKCG/CALML5/PRKCB/DGKE/ITPKA/PLCB1/DGKB/DGKI/SYNJ1/DGKG/ITPR1/INPP5J/PI4KA/PIK3R1/ITPK1/PRKCA/PIK3C2B/PIP4K2A/CALM3/PLCB4/DGKH/INPP5A/PIP4K2B/PIP5K1B/CALM1/PIKFYVE/DGKZ/INPP1/PIK3C2G/SYNJ2/CDS2
KEGG_COMPLEMENT_AND_COAGULATION_CASCADES	KEGG_COMPLEMENT_AND_COAGULATION_CASCADES	KEGG_COMPLEMENT_AND_COAGULATION_CASCADES	69	-0.604347557606977	-1.95265055359577	2.95966798538355e-06	5.50498245281341e-05	3.98776318030626e-05	7203	tags=59%	list=22%	signal=46%	SERPINF2/F2R/VWF/C4B/PROC/C8A/C4BPB/F13B/C7/A2M/C3AR1/PLAT/F3/PROS1/THBD/TFPI/C1QC/CFB/C3/FGG/C1QA/BDKRB1/C1QB/CFD/C2/CFH/C1S/C6/C5AR1/C4BPA/CR1/CFI/SERPING1/C1R/SERPINA1/PLAUR/BDKRB2/PLAU/SERPINE1/SERPINA5/F13A1
KEGG_JAK_STAT_SIGNALING_PATHWAY	KEGG_JAK_STAT_SIGNALING_PATHWAY	KEGG_JAK_STAT_SIGNALING_PATHWAY	146	-0.498185578006873	-1.72656798934784	7.66054225082219e-06	0.000129532805332084	9.38324792445206e-05	6951	tags=41%	list=22%	signal=32%	IFNLR1/CBLC/IL2/IL12B/GH1/STAT5A/STAT1/IL4R/IL10RB/IL19/PIM1/IL12RB1/PIK3R5/IL15RA/TSLP/SPRY2/IL13RA1/CSF3R/IL21R/PTPN6/IL20/SPRY4/CTF1/IFNGR2/EPO/IL22RA1/IL23R/IFNB1/IL10RA/IL24/PIK3CG/CSF2RB/IL7/JAK3/LEP/IL9R/IL2RG/IL11/PRL/IL5RA/IL15/SPRY1/OSM/OSMR/IL2RB/IL13RA2/SOCS2/SOCS1/CISH/IL7R/CSF3/IL22RA2/IFNG/IL10/SOCS3/IL6/CLCF1/CSF2/LIF/IL2RA
KEGG_AMYOTROPHIC_LATERAL_SCLEROSIS_ALS	KEGG_AMYOTROPHIC_LATERAL_SCLEROSIS_ALS	KEGG_AMYOTROPHIC_LATERAL_SCLEROSIS_ALS	53	0.547064590404964	2.10290104052638	1.38671548409299e-05	0.000214940900034413	0.000155701387687634	2950	tags=30%	list=9%	signal=27%	NEFM/GRIN1/GRIN2B/NEFL/NEFH/GRIN2A/PRPH2/GRIA2/PPP3R2/SLC1A2/CHP2/NOS1/GRIA1/PPP3CB/GRIN2C/PPP3CA
KEGG_LONG_TERM_DEPRESSION	KEGG_LONG_TERM_DEPRESSION	KEGG_LONG_TERM_DEPRESSION	69	0.488297259599626	1.94811324353836	2.47136151768806e-05	0.000341570640586134	0.000247430911120686	3411	tags=39%	list=11%	signal=35%	PRKCG/GRM5/CRH/PRKCB/CRHR1/CACNA1A/GRIA2/GRM1/PLCB1/NOS1/PRKG2/GUCY1A1/GNAO1/GRIA1/ITPR1/PLA2G4E/GRID2/GRIA3/GNAI1/GUCY1A2/GUCY1B1/PRKCA/GNAZ/RYR1/PLA2G6/PLCB4/IGF1R
KEGG_MELANOGENESIS	KEGG_MELANOGENESIS	KEGG_MELANOGENESIS	101	0.430805298820348	1.88465023073753	2.71207456928514e-05	0.000341570640586134	0.000247430911120686	3272	tags=24%	list=10%	signal=21%	CAMK2A/CALML3/PRKCG/CREB3L3/WNT10B/CALML5/PRKCB/WNT7B/WNT1/ADCY1/CAMK2B/ADCY5/PLCB1/TYRP1/GNAO1/CAMK2G/GNAI1/WNT9A/PRKCA/WNT8B/WNT8A/CALM3/PLCB4/KIT
KEGG_LEISHMANIA_INFECTION	KEGG_LEISHMANIA_INFECTION	KEGG_LEISHMANIA_INFECTION	58	-0.596757958691775	-1.86858824651398	2.86306819043772e-05	0.000341570640586134	0.000247430911120686	6393	tags=48%	list=20%	signal=39%	IL12B/STAT1/PTGS2/ITGB1/ITGAM/TGFB1/PTPN6/IFNGR2/MYD88/NCF2/NCF4/IL1A/ITGB2/TLR2/CYBA/FCGR1A/FCGR3B/C3/ITGA4/NCF1/TGFB2/CR1/FCGR2A/IFNG/NOS2/IL10/FCGR2C/FCGR3A
KEGG_ECM_RECEPTOR_INTERACTION	KEGG_ECM_RECEPTOR_INTERACTION	KEGG_ECM_RECEPTOR_INTERACTION	83	-0.547915306490884	-1.81476317034523	2.93824206955815e-05	0.000341570640586134	0.000247430911120686	5693	tags=46%	list=18%	signal=38%	ITGB1/LAMC2/COL4A6/LAMA4/LAMB4/ITGB7/ITGA1/ITGA7/HMMR/LAMC3/THBS4/ITGA2/LAMA2/HSPG2/ITGA3/COL6A1/CD44/TNC/LAMC1/ITGA4/ITGB3/ITGA5/LAMB1/COL4A2/CD36/SDC1/FN1/COL4A1/COL5A2/THBS1/SPP1/COL5A1/COL6A2/COL1A2/COL3A1/COL6A3/COL1A1/IBSP
KEGG_GAP_JUNCTION	KEGG_GAP_JUNCTION	KEGG_GAP_JUNCTION	90	0.434352073396032	1.85746375858094	7.28198976195446e-05	0.000796735350425606	0.000577148414569765	2768	tags=26%	list=9%	signal=23%	PRKCG/GJD2/GRM5/HTR2A/PRKCB/HTR2C/DRD1/ADCY1/GRM1/TUBA8/TUBA4A/ADCY5/PLCB1/PRKG2/TUBB4A/PDGFRA/GUCY1A1/ITPR1/GNAI1/GUCY1A2/ADRB1/GUCY1B1/PRKCA
KEGG_PRIMARY_IMMUNODEFICIENCY	KEGG_PRIMARY_IMMUNODEFICIENCY	KEGG_PRIMARY_IMMUNODEFICIENCY	35	-0.652696566859327	-1.89124876605256	0.000123327063951296	0.00127437966083006	0.000923149952383971	7216	tags=60%	list=22%	signal=47%	AICDA/CD19/RAG1/BLNK/TAP1/BTK/CD8A/CD4/ZAP70/CD40/PTPRC/JAK3/IL2RG/CIITA/CD40LG/LCK/CD3E/CD8B/IL7R/CD3D/ICOS
KEGG_GRAFT_VERSUS_HOST_DISEASE	KEGG_GRAFT_VERSUS_HOST_DISEASE	KEGG_GRAFT_VERSUS_HOST_DISEASE	19	-0.729805005283201	-1.87084520099453	0.000140956247269649	0.0013798874732713	0.000999578928006372	4643	tags=68%	list=14%	signal=59%	KIR3DL2/KIR2DL3/FAS/KIR2DL1/CD86/IL1A/GZMB/CD28/FASLG/CD80/PRF1/IFNG/IL6
KEGG_ALLOGRAFT_REJECTION	KEGG_ALLOGRAFT_REJECTION	KEGG_ALLOGRAFT_REJECTION	17	-0.748685753041195	-1.85644099688106	0.000308618344348778	0.00287015060244364	0.00207911305666545	3880	tags=76%	list=12%	signal=67%	IL2/IL12B/CD40/FAS/CD86/GZMB/CD40LG/CD28/FASLG/CD80/PRF1/IFNG/IL10
KEGG_AXON_GUIDANCE	KEGG_AXON_GUIDANCE	KEGG_AXON_GUIDANCE	129	0.360035083251734	1.59861300656354	0.000503300417094645	0.00445780369426686	0.00322919565855211	3892	tags=26%	list=12%	signal=23%	L1CAM/PAK3/UNC5A/EPHA6/EPHB6/NGEF/PAK6/EPHA8/PAK5/SLIT1/PPP3R2/ABLIM2/CHP2/SEMA6B/SEMA4A/RND1/LRRC4C/DCC/SEMA3G/PPP3CB/GNAI1/SRGAP3/PLXNB3/PAK1/UNC5D/NTN4/PPP3CA/ABLIM1/SEMA3D/ABLIM3/SEMA4G/SLIT3/SEMA6C/EPHB1
KEGG_CHEMOKINE_SIGNALING_PATHWAY	KEGG_CHEMOKINE_SIGNALING_PATHWAY	KEGG_CHEMOKINE_SIGNALING_PATHWAY	187	-0.428962474395981	-1.51711313532646	0.000629462942178115	0.00532182305659679	0.00385508404778941	6145	tags=32%	list=19%	signal=26%	STAT1/CXCL16/WAS/DOCK2/CDC42/CXCL5/PIK3R5/CXCR5/GNG11/VAV1/RAP1B/CXCR1/GNGT2/PF4V1/HCK/PPBP/LYN/PIK3CG/SHC1/CXCR4/CCR7/CXCR2/JAK3/CCR1/CXCL14/GNG5/CCL8/CCR3/GNG12/CXCL13/CXCL3/GNGT1/CCR8/NCF1/VAV3/CCL26/RAC2/CCR4/CCL5/ITK/CCL2/CXCR6/CCR5/CCL13/XCL2/XCR1/XCL1/CCL18/CXCR3/CCR2/CCL11/CXCL9/CCL23/CXCL11/CXCL10/CXCL6/CXCL8/CCL20/CCL7
KEGG_TOLL_LIKE_RECEPTOR_SIGNALING_PATHWAY	KEGG_TOLL_LIKE_RECEPTOR_SIGNALING_PATHWAY	KEGG_TOLL_LIKE_RECEPTOR_SIGNALING_PATHWAY	96	-0.479332763997743	-1.60710597464391	0.000874376638588083	0.00707104585988624	0.00512220639539014	7938	tags=41%	list=25%	signal=31%	JUN/PIK3CD/FADD/RIPK1/IRAK4/IRF5/IL12B/TLR5/STAT1/MAP2K3/PIK3R5/TLR6/IRF7/TICAM2/TLR3/IKBKE/CTSK/TLR7/MYD88/MAP3K8/IFNB1/CD40/CD86/PIK3CG/CASP8/TLR2/TLR1/CCL5/CD14/CD80/TLR8/LY96/LBP/IL6/CXCL9/SPP1/CXCL11/CXCL10/CXCL8
KEGG_MAPK_SIGNALING_PATHWAY	KEGG_MAPK_SIGNALING_PATHWAY	KEGG_MAPK_SIGNALING_PATHWAY	266	0.286395309289843	1.40829948857373	0.000951736409199442	0.00737595717129567	0.00534308159550564	5055	tags=27%	list=16%	signal=23%	CACNG3/CACNG2/PRKCG/CACNA1I/CACNA1B/PTPN5/PRKCB/CACNA2D3/CACNA1E/PTPRR/CACNG8/DUSP9/FGF13/MAPK8IP2/RASGRF2/RASGRF1/FGF9/CACNA1A/FGF16/PPP3R2/CACNA2D2/CACNB1/CHP2/RPS6KA6/DUSP8/CACNB4/CACNA2D1/ARRB1/RPS6KA5/PDGFRA/FGF12/MAPT/CACNG4/CACNA1D/FGF14/MAPK8IP3/PPP3CB/PLA2G4E/MAPK10/CACNB2/MAPK8/PRKCA/PAK1/CACNA1C/PPP3CA/PLA2G6/RAPGEF2/MOS/GADD45G/FGF17/FGF22/AKT3/BDNF/MAPK9/FGF8/NTRK2/NF1/CACNA1G/CACNA1…
KEGG_INTESTINAL_IMMUNE_NETWORK_FOR_IGA_PRODUCTION	KEGG_INTESTINAL_IMMUNE_NETWORK_FOR_IGA_PRODUCTION	KEGG_INTESTINAL_IMMUNE_NETWORK_FOR_IGA_PRODUCTION	34	-0.607427655095612	-1.74927312440899	0.00121993033534493	0.00907628169496627	0.00657478243891162	7261	tags=71%	list=22%	signal=55%	CCR10/CXCL12/TNFSF13/MAP3K14/CCL25/AICDA/IL2/ICOSLG/IL15RA/ITGB7/TGFB1/LTBR/TNFSF13B/CD40/CD86/CXCR4/CD40LG/CD28/ITGA4/IL15/CD80/ICOS/IL10/IL6
KEGG_VASCULAR_SMOOTH_MUSCLE_CONTRACTION	KEGG_VASCULAR_SMOOTH_MUSCLE_CONTRACTION	KEGG_VASCULAR_SMOOTH_MUSCLE_CONTRACTION	114	0.359097903596173	1.56283202163934	0.00151776484848153	0.0108578562237525	0.00786534010549133	5057	tags=33%	list=16%	signal=28%	CALML3/PRKCG/CALML5/PRKCB/PRKCE/ADCY1/CYP4A11/ADRA1B/ADCY5/KCNMB2/ADRA1A/PLCB1/IRAG1/GUCY1A1/CACNA1D/KCNMA1/ITPR1/PLA2G4E/GUCY1A2/MYH11/GUCY1B1/CYP4A22/PRKCA/CACNA1C/PLA2G6/CALM3/PLCB4/PPP1R12B/PRKCQ/CACNA1F/PLA2G4B/CALM1/PLA2G3/ADCY2/ARHGEF11/MYLK3/PRKX/ADORA2A
KEGG_DILATED_CARDIOMYOPATHY	KEGG_DILATED_CARDIOMYOPATHY	KEGG_DILATED_CARDIOMYOPATHY	90	0.382691606693201	1.6365428731305	0.00180920488394123	0.0124634114227063	0.00902839084383929	5055	tags=34%	list=16%	signal=29%	CACNG3/CACNG2/RYR2/TNNT2/CACNA2D3/MYH7/CACNG8/ADCY1/CACNA2D2/CACNB1/ADCY5/CACNB4/CACNA2D1/MYH6/CACNG4/CACNA1D/PLN/CACNB2/ADRB1/CACNA1C/SGCD/MYL3/TTN/CACNA1F/TNNI3/SGCG/ADCY2/CACNB3/CACNG7/ITGA2B/PRKX
KEGG_TASTE_TRANSDUCTION	KEGG_TASTE_TRANSDUCTION	KEGG_TASTE_TRANSDUCTION	46	0.458554898428286	1.72964814866832	0.00222372061649002	0.0147718583809694	0.0107006104853655	3802	tags=33%	list=12%	signal=29%	CACNA1B/ASIC2/GNG3/GNG13/GRM4/CACNA1A/PDE1A/KCNB1/TAS2R3/TAS2R4/GNB3/TAS2R43/TAS2R19/TAS2R31/TAS2R50
KEGG_NOD_LIKE_RECEPTOR_SIGNALING_PATHWAY	KEGG_NOD_LIKE_RECEPTOR_SIGNALING_PATHWAY	KEGG_NOD_LIKE_RECEPTOR_SIGNALING_PATHWAY	62	-0.504451162326736	-1.59657923668288	0.00307520992785066	0.0197237602269042	0.0142877267065294	6797	tags=37%	list=21%	signal=29%	CARD9/MEFV/NOD2/NOD1/CARD6/NLRC4/NAIP/TNFAIP3/TRIP6/IL18/PYCARD/CASP8/CCL8/BIRC3/CASP1/CCL5/CASP5/CCL2/CCL13/CCL11/IL6/CXCL8/CCL7
KEGG_CELL_CYCLE	KEGG_CELL_CYCLE	KEGG_CELL_CYCLE	125	-0.427121643583004	-1.46786573064151	0.00471270421599953	0.0292187661391971	0.0211658294613312	9823	tags=41%	list=30%	signal=29%	TP53/MCM3/CDC26/RB1/ANAPC11/ORC6/E2F1/MCM6/SKP2/ORC5/CDC25A/MCM5/SMC1B/SFN/MAD2L2/MDM2/CCNE1/TGFB3/DBF4/CHEK1/E2F2/HDAC1/MAD2L1/ESPL1/CDK6/PCNA/BUB1B/MCM2/PLK1/TGFB1/CHEK2/CDK1/TTK/GADD45A/CDC45/CDKN2A/BUB1/CDK2/CDC6/CDC25C/CCNA2/CCNB1/CDK4/PTTG1/WEE1/CDKN2C/ORC1/CCNB2/CDC20/TGFB2/SKP1P2
KEGG_NATURAL_KILLER_CELL_MEDIATED_CYTOTOXICITY	KEGG_NATURAL_KILLER_CELL_MEDIATED_CYTOTOXICITY	KEGG_NATURAL_KILLER_CELL_MEDIATED_CYTOTOXICITY	121	-0.429272007344142	-1.47236478811915	0.00586589956124372	0.0351953973674623	0.0254952510641493	6731	tags=41%	list=21%	signal=33%	PLCG2/NFATC1/NFATC2/CD244/CASP3/PIK3R5/CD247/TNFRSF10D/MICA/SYK/PTPN6/RAET1L/VAV1/ULBP2/TNFSF10/KIR3DL2/KIR2DL3/IFNGR2/TNFRSF10C/ZAP70/IFNB1/LCP2/ITGAL/FAS/HCST/MICB/KIR2DL1/NCR1/PIK3CG/SHC1/ITGB2/GZMB/SH2D1A/TYROBP/FCGR3B/ICAM1/LCK/ULBP1/VAV3/RAC2/ULBP3/KIR2DL4/KIR2DS4/FCER1G/FASLG/PRF1/IFNG/CD48/FCGR3A/CSF2
KEGG_RIBOSOME	KEGG_RIBOSOME	KEGG_RIBOSOME	88	-0.466126164966898	-1.55715802143032	0.00648909235092585	0.036513521667057	0.0264500892664589	13853	tags=67%	list=43%	signal=38%	RPL8/RPL7A/RPL14/RPL11/RPL10/RPS3/RPL38/RPS28/RSL24D1P11/RPL24/RPL23A/RPS9/RPS27A/RPL5/RPL22L1/RPL36A/RPL29/RPL18/RPL27A/RPL32/RPL10A/RPS27/RPS4Y1/RPL13A/RPLP1/RPL35A/RPS21/RPS15A/UBA52/RPS27L/RPL36/RPL12/RPS16/RPL28/RPS8/RPL17/RPS11/RPS29/RPL27/RPLP0/RPL26L1/RPS19/RPSA/RPL35/RPL21/RPS15/RPL18A/RPS10/RPS18/RPS2/RPL41/MRPL13/RPS7/RPS5/RPL9/RPS26/RPL39/RPS3A/RPL10L
KEGG_FOCAL_ADHESION	KEGG_FOCAL_ADHESION	KEGG_FOCAL_ADHESION	199	-0.394905396638564	-1.39721615720097	0.00647099993476144	0.036513521667057	0.0264500892664589	7249	tags=34%	list=22%	signal=27%	ERBB2/ACTB/PPP1CA/VWF/ITGA11/ITGB4/VCL/MYL12B/LAMB2/EGF/CDC42/ITGB1/PIK3R5/LAMC2/MET/COL4A6/LAMA4/LAMB4/VASP/ITGB7/ITGA1/ITGA7/LAMC3/VAV1/RAP1B/THBS4/ITGA2/PARVG/FLNA/MYL9/ZYX/LAMA2/PDGFA/PIK3CG/SHC1/EGFR/CAV2/ITGA3/COL6A1/CAV1/TNC/LAMC1/MYL12A/ACTN1/BIRC3/ITGA4/PDGFD/ITGB3/ITGA5/VAV3/RAC2/HGF/LAMB1/FLNC/COL4A2/FN1/COL4A1/VEGFA/COL5A2/THBS1/SPP1/COL5A1/COL6A2/COL1A2/COL3A1/COL6A3/COL1A1/IBSP
KEGG_WNT_SIGNALING_PATHWAY	KEGG_WNT_SIGNALING_PATHWAY	KEGG_WNT_SIGNALING_PATHWAY	151	0.297547224576148	1.35360677530085	0.00667451471333299	0.036513521667057	0.0264500892664589	6244	tags=32%	list=19%	signal=26%	CAMK2A/PRKCG/WNT10B/PRKCB/WNT7B/WIF1/WNT1/PPP3R2/CAMK2B/CHP2/SFRP2/NKD1/PLCB1/PPP3CB/MAPK10/CAMK2G/CXXC4/WNT9A/MAPK8/PRKCA/TBL1Y/BTRC/WNT8B/PPP3CA/WNT8A/DAAM2/PLCB4/APC2/MAPK9/APC/FRAT1/CSNK1E/AXIN2/CREBBP/NLK/PPP3R1/CCND1/PRICKLE1/PRKX/EP300/PRICKLE2/NKD2/GSK3B/NFAT5/WNT3/PRKACB/SFRP1/WNT7A/WNT5B
KEGG_ERBB_SIGNALING_PATHWAY	KEGG_ERBB_SIGNALING_PATHWAY	KEGG_ERBB_SIGNALING_PATHWAY	87	0.364666204505718	1.55848832535704	0.00790815467607865	0.0420261934214466	0.0304434225124231	3580	tags=23%	list=11%	signal=20%	CAMK2A/PRKCG/PAK3/PRKCB/SHC3/PAK6/PAK5/CAMK2B/NRG3/MAPK10/ERBB4/CAMK2G/PIK3R1/MAPK8/PRKCA/PAK1/TGFA/AKT3/ERBB3/MAPK9
KEGG_GNRH_SIGNALING_PATHWAY	KEGG_GNRH_SIGNALING_PATHWAY	KEGG_GNRH_SIGNALING_PATHWAY	100	0.334414724552634	1.46299234693127	0.00929867756276412	0.0480431674076146	0.034802068071164	5055	tags=30%	list=16%	signal=25%	CAMK2A/CALML3/CALML5/PRKCB/FSHB/ADCY1/CAMK2B/ADCY5/PLCB1/CACNA1D/ITPR1/PLA2G4E/MAPK10/CAMK2G/MAPK8/GNRHR/PRKCA/CACNA1C/PLA2G6/CALM3/PLCB4/MAPK9/CACNA1F/MAP2K4/PLA2G4B/CALM1/PLA2G3/ADCY2/MAPK11/PRKX
