# Supplementary material for: Construction of a Prognostic Model for Mitochondria and Macrophage Polarization Correlation in Glioma Based on Single‐Cell and Transcriptome Sequencing
Source: CNS Neurosci Ther. 2024 Nov 3;30(11):e70083. doi: 10.1111/cns.70083 (PMC11532235; doi:10.1111/cns.70083)
Supplement: Supplementary file 8 — Table S2. Correlation between prognostic genes and differential immune cells. [file CNS-30-e70083-s003.csv]

gene	immune_cells	cor	p.value
OXCT1	Activated.B.cell	-0.0658871413745486	0.096359574933256
OXCT1	Activated.CD4.T.cell	-0.384482812915478	6.59401396605561e-24
OXCT1	Activated.CD8.T.cell	-0.378102412862699	4.09786802531905e-23
OXCT1	Activated.dendritic.cell	-0.432322851874645	1.93455823507021e-30
OXCT1	CD56bright.natural.killer.cell	-0.294137117074743	3.36807333333738e-14
OXCT1	CD56dim.natural.killer.cell	-0.0386690485212653	0.329472075554437
OXCT1	Central.memory.CD4.T.cell	-0.374938990563774	9.98779830683471e-23
OXCT1	Central.memory.CD8.T.cell	-0.367463591705596	7.88830212694245e-22
OXCT1	Effector.memeory.CD4.T.cell	0.00984965218643149	0.803896745457334
OXCT1	Effector.memeory.CD8.T.cell	-0.365325763299815	1.4104666255831e-21
OXCT1	Eosinophil	0.13212387187271	0.00082162598222443
OXCT1	Gamma.delta.T.cell	-0.471562411547148	1.22962364419593e-36
OXCT1	Immature..B.cell	-0.288747377417328	1.02161832950772e-13
OXCT1	Immature.dendritic.cell	-0.300876278604718	8.13380872082905e-15
OXCT1	Macrophage	-0.409785154598865	3.13348897525967e-27
OXCT1	Mast.cell	-0.319574202249565	1.29394578789846e-16
OXCT1	MDSC	-0.450955067273669	2.78323071630654e-33
OXCT1	Memory.B.cell	-0.313958734898165	4.62930846908763e-16
OXCT1	Monocyte	-0.173035803438912	1.10630833186523e-05
OXCT1	Natural.killer.cell	-0.244312615158379	4.00272285799403e-10
OXCT1	Natural.killer.T.cell	-0.351703362665688	5.17023589040818e-20
OXCT1	Neutrophil	-0.287370969879816	1.35118622498771e-13
OXCT1	Plasmacytoid.dendritic.cell	-0.179799316759006	4.88010518207443e-06
OXCT1	Regulatory.T.cell	-0.402026960758661	3.51234744818369e-26
OXCT1	T.follicular.helper.cell	-0.343559421683338	4.10132159775652e-19
OXCT1	Type.1.T.helper.cell	-0.226953808928415	6.74630601953465e-09
OXCT1	Type.17.T.helper.cell	-0.0332520459489168	0.40175724179692
OXCT1	Type.2.T.helper.cell	-0.156457917992644	7.2285829786511e-05
ECI2	Activated.B.cell	0.047903182642654	0.226935253586306
ECI2	Activated.CD4.T.cell	0.335297834291798	3.15252192081286e-18
ECI2	Activated.CD8.T.cell	0.380346890095034	2.1649669662629e-23
ECI2	Activated.dendritic.cell	0.437265664560468	3.54592841946962e-31
ECI2	CD56bright.natural.killer.cell	0.443607711699018	3.85780398385941e-32
ECI2	CD56dim.natural.killer.cell	-0.0128152104145999	0.746639531672838
ECI2	Central.memory.CD4.T.cell	0.492630914957981	2.60211272765368e-40
ECI2	Central.memory.CD8.T.cell	0.437419076217383	3.36252247633089e-31
ECI2	Effector.memeory.CD4.T.cell	0.066344003137176	0.0940678138774382
ECI2	Effector.memeory.CD8.T.cell	0.336558074086694	2.31879982551464e-18
ECI2	Eosinophil	-0.106088111569274	0.00731919948672527
ECI2	Gamma.delta.T.cell	0.462290386594834	4.24179714366264e-35
ECI2	Immature..B.cell	0.236052044350109	1.57813751146385e-09
ECI2	Immature.dendritic.cell	0.402765092628411	2.79849254705203e-26
ECI2	Macrophage	0.387255867239216	2.94326237271439e-24
ECI2	Mast.cell	0.351632248045209	5.26597259749894e-20
ECI2	MDSC	0.435468206716386	6.59315352376527e-31
ECI2	Memory.B.cell	0.329841508430282	1.17258297016711e-17
ECI2	Monocyte	0.0360210339395797	0.363691379030185
ECI2	Natural.killer.cell	0.283650829616278	2.85487687017942e-13
ECI2	Natural.killer.T.cell	0.448656202836457	6.37961589516352e-33
ECI2	Neutrophil	0.36007252305039	5.77448909668974e-21
ECI2	Plasmacytoid.dendritic.cell	0.190750321396266	1.21435613179124e-06
ECI2	Regulatory.T.cell	0.417988889160748	2.2689388120344e-28
ECI2	T.follicular.helper.cell	0.354419580743039	2.55648558310013e-20
ECI2	Type.1.T.helper.cell	0.31967858686793	1.26332240600427e-16
ECI2	Type.17.T.helper.cell	0.0727408071472458	0.0663332016104028
ECI2	Type.2.T.helper.cell	0.225496167146067	8.46658879155052e-09
SUCLG2	Activated.B.cell	0.259431611197378	2.8463703797719e-11
SUCLG2	Activated.CD4.T.cell	0.283589049078538	2.89029245776528e-13
SUCLG2	Activated.CD8.T.cell	0.402985506364401	2.6146361740179e-26
SUCLG2	Activated.dendritic.cell	0.478459605567078	8.22071990648053e-38
SUCLG2	CD56bright.natural.killer.cell	0.409698929854345	3.2199218830851e-27
SUCLG2	CD56dim.natural.killer.cell	-0.107801793710349	0.00641971913985831
SUCLG2	Central.memory.CD4.T.cell	0.503771743416509	2.32483686580973e-42
SUCLG2	Central.memory.CD8.T.cell	0.450051879247744	3.85843984732471e-33
SUCLG2	Effector.memeory.CD4.T.cell	0.232929839881897	2.61591823128417e-09
SUCLG2	Effector.memeory.CD8.T.cell	0.410432209849403	2.55410508269206e-27
SUCLG2	Eosinophil	-0.014054240585844	0.723104576105015
SUCLG2	Gamma.delta.T.cell	0.479582514204037	5.26123821014409e-38
SUCLG2	Immature..B.cell	0.424863256265463	2.37597610243701e-29
SUCLG2	Immature.dendritic.cell	0.48601240337867	3.95633202511322e-39
SUCLG2	Macrophage	0.446378270772915	1.44231109395885e-32
SUCLG2	Mast.cell	0.427104545123001	1.1256882722619e-29
SUCLG2	MDSC	0.469740232246303	2.48722866482492e-36
SUCLG2	Memory.B.cell	0.467037368376437	7.01691210410836e-36
SUCLG2	Monocyte	0.150000812111407	0.000142996806287874
SUCLG2	Natural.killer.cell	0.486688569877358	3.0041495859489e-39
SUCLG2	Natural.killer.T.cell	0.552269650375527	3.2149101840763e-52
SUCLG2	Neutrophil	0.375952385457693	7.5159966700397e-23
SUCLG2	Plasmacytoid.dendritic.cell	0.397136178652865	1.5601646126487e-25
SUCLG2	Regulatory.T.cell	0.454395092638345	7.94916881139978e-34
SUCLG2	T.follicular.helper.cell	0.477841800189681	1.05012549927805e-37
SUCLG2	Type.1.T.helper.cell	0.44686992740833	1.21010479054829e-32
SUCLG2	Type.17.T.helper.cell	0.281426406799334	4.44158523953212e-13
SUCLG2	Type.2.T.helper.cell	0.28345407454545	2.96917070564478e-13
CPT2	Activated.B.cell	0.20413687471205	1.98243294573393e-07
CPT2	Activated.CD4.T.cell	0.331552602904854	7.78879731265274e-18
CPT2	Activated.CD8.T.cell	0.28427274753508	2.5212322172812e-13
CPT2	Activated.dendritic.cell	0.458086722362029	2.0386718494279e-34
CPT2	CD56bright.natural.killer.cell	0.445494813704069	1.97576285988585e-32
CPT2	CD56dim.natural.killer.cell	-0.0938058911416297	0.0177884375885014
CPT2	Central.memory.CD4.T.cell	0.467853499907895	5.13525665014479e-36
CPT2	Central.memory.CD8.T.cell	0.433369331933129	1.35390951838268e-30
CPT2	Effector.memeory.CD4.T.cell	0.140988108309277	0.000354204843416753
CPT2	Effector.memeory.CD8.T.cell	0.281595159621941	4.29572176315196e-13
CPT2	Eosinophil	0.055098882476944	0.164513411673858
CPT2	Gamma.delta.T.cell	0.374512256632565	1.12547923143753e-22
CPT2	Immature..B.cell	0.394210867880472	3.76157216110595e-25
CPT2	Immature.dendritic.cell	0.482439852522417	1.67740167198861e-38
CPT2	Macrophage	0.392034594143801	7.19837365432441e-25
CPT2	Mast.cell	0.380803659441001	1.90017383631143e-23
CPT2	MDSC	0.450018424416537	3.90533488422322e-33
CPT2	Memory.B.cell	0.538094921568175	3.59696089773297e-49
CPT2	Monocyte	0.206122308044184	1.49909481458717e-07
CPT2	Natural.killer.cell	0.447003330858184	1.15376152040887e-32
CPT2	Natural.killer.T.cell	0.465710912044084	1.16340570233928e-35
CPT2	Neutrophil	0.283939400639602	2.69500672915994e-13
CPT2	Plasmacytoid.dendritic.cell	0.270725343021187	3.52458532350549e-12
CPT2	Regulatory.T.cell	0.393548332839251	4.58565718770975e-25
CPT2	T.follicular.helper.cell	0.400441460526106	5.710987861072e-26
CPT2	Type.1.T.helper.cell	0.357984276183125	1.00394968284873e-20
CPT2	Type.17.T.helper.cell	0.199129324155342	3.96262538983006e-07
CPT2	Type.2.T.helper.cell	0.394159206967089	3.82018801230387e-25
MCCC2	Activated.B.cell	-0.0401592209682129	0.311161632610296
MCCC2	Activated.CD4.T.cell	0.12106210586749	0.0021902501004668
MCCC2	Activated.CD8.T.cell	0.0418303914453224	0.291439259686393
MCCC2	Activated.dendritic.cell	0.113019176295385	0.00425947179614934
MCCC2	CD56bright.natural.killer.cell	0.254508668093626	6.86092814127388e-11
MCCC2	CD56dim.natural.killer.cell	-0.273075591121799	2.25372021845316e-12
MCCC2	Central.memory.CD4.T.cell	0.150703178733429	0.000132944524172168
MCCC2	Central.memory.CD8.T.cell	0.164881419373892	2.84922403827288e-05
MCCC2	Effector.memeory.CD4.T.cell	-0.0753287971077467	0.0572135325869923
MCCC2	Effector.memeory.CD8.T.cell	0.120402204701102	0.00231658333877064
MCCC2	Eosinophil	-0.0447429487185263	0.259110516336243
MCCC2	Gamma.delta.T.cell	0.141214806378201	0.00034643674444623
MCCC2	Immature..B.cell	0.0795356035070182	0.044621454845668
MCCC2	Immature.dendritic.cell	0.110632839488733	0.00514918485415044
MCCC2	Macrophage	0.0736373873819236	0.0630471777297659
MCCC2	Mast.cell	0.0263847487187527	0.50588909668248
MCCC2	MDSC	0.1068701413529	0.0068955968057973
MCCC2	Memory.B.cell	0.264878787809475	1.05219947446214e-11
MCCC2	Monocyte	-0.120701496057078	0.00225848321366773
MCCC2	Natural.killer.cell	0.0908367286636905	0.021752594719177
MCCC2	Natural.killer.T.cell	0.151546896638134	0.000121747479957061
MCCC2	Neutrophil	0.168428694273418	1.89829886401532e-05
MCCC2	Plasmacytoid.dendritic.cell	0.122472291694522	0.0019411355523335
MCCC2	Regulatory.T.cell	0.120718593139324	0.00225520479616995
MCCC2	T.follicular.helper.cell	0.0720378398169282	0.0690069597243981
MCCC2	Type.1.T.helper.cell	-0.00191050652439676	0.961586935527474
MCCC2	Type.17.T.helper.cell	-0.00263417518673191	0.947055088698696
MCCC2	Type.2.T.helper.cell	0.165367299968008	2.69639890526734e-05
